# Supplementary material for: Allosteric inhibition of RAN decreases miR-126 biogenesis in endothelial cells and controls acute myeloid leukemia growth
Source: Commun Biol. 2026 Apr 14;9:791. doi: 10.1038/s42003-026-10026-0 (PMC13254346; doi:10.1038/s42003-026-10026-0)
Supplement: Supplementary file 3 — Supplementary Data 1 [file 42003_2026_10026_MOESM3_ESM.xlsx]

## Sheet: Figure 2
	Figure 2B
	MV4-11 Apoptotic cell %
	100uM treatment for 24hrs
		VEH	1.1	1.3	1.4	2.1	2.2	2.3	2.4	2.5	3.1	3.2	3.3	3.4	3.5	3.6	3.7
		8.39	29.11	20.03	13.13	11.47	5.11	36.66	94.12	25.3	11.82	12.88	27.95	21.71	25.5	33.52	21.74
		8.66	29.49	17.65	14.51	12.4	5.11	34.2	94.25	22.76	11.83	12.71	27.95	21.74	25.83	31.47	26.23
	Figure 2C
	MV4-11 Apoptotic cell %
	50uM treatment for 24hrs
		CON	VEH	2.3	2.3.1	2.3.2	2.3.3	2.3.4	2.3.5	2.4	2.4.1	2.4.2	2.4.3	2.4.4	2.4.5	2.4.6	2.4.7	3.3	3.3.1	3.6	3.6.2	3.6.5	3.6.6
		28.5	37.8	36	37.8	38.8	34.6	44.2	34.5	43	39.7	42.7	34.7	41.1	35	37	35.6	38.7	100	33.6	90.1	33.4	33
		27.3	35.5	37.2	40.1	35.4	38.2	45.5	33.1	45.6	36	42.2	31.6	42.3	32.2	35.8	32.5	40.9	101.8	32	85.6	31.1	29.4
	Figure 2D
	MV4-11 Apoptotic cell %
	50uM treatment for 24hrs
				2.3.4					2.4.2					3.3.1					3.6.2
		CON	VEH	1	5	10	25	50	1	5	10	25	50	1	5	10	25	50	1	5	10	25	50
		24.9	28.2	25.8	27.1	30.3	34.5	53	26.2	27.7	27.3	29.9	39.8	27.3	32.8	44.7	69	85.5	26.9	28.6	30.2	40.5	49.8
		27.3	29.3	28.2	28.7	32.7	30.3	54.6	24.8	29.3	28.9	28.3	37.4	25.7	30.4	45.8	67.4	81.3	28.5	25.5	26	42.1	46.7

## Sheet: Figure 5
	Figure 5A
	HUVEC cells
	Mature miR-126		CON	3.6.2		pre-miR-126		CON	3.6.2		pri-miR-126		CON	3.6.2
			0.987652	0.782114				1.07405	4.07146				0.919577	1.65896
			1.01466	0.722273				0.931051	3.90687				1.08746	1.26616
			0.997872	0.746315
	Figure 5B
	Primary AML
	Mature miR-126			CON			3.6.2				pre-miR-126		CON			3.6.2				pri-miR-126		CON			3.6.2
			AML-1	0.925779	1.00761	1.07202	0.814114	0.840022	0.868629			AML-1	1.50289	0.497107		4.89879	6.67049				AML-1	1.31752	0.744876	0.937606	1.33359	1.42944	1.78337
			AML-2	0.971487	1.02291	1.0063	0.834172	0.885018	0.782566			AML-2	1.19975	0.800251		1.86349	0.687794				AML-2	1.49496	0.629617	0.875424	5.85317	4.06492	2.54127
	Figure 5C
	AML cell lines
	Mature miR-126			CON			3.6.2				pre-miR-126		CON			3.6.2				pri-miR-126		CON			3.6.2
			MV411	1.00934	0.966755	1.02482	0.699029	0.759092	0.720016			MV411	1.10517	0.904841	1.07647	6.85056	6.83749	6.91177			MV411	1.10833	0.902262	1.08746	3.80879	3.77138	3.92483
			HL60	0.952884	1.03201	1.0169	0.885186	0.888702	0.865336			HL60	1.21488	1.00612	0.818119	5.92035	4.87505	5.36348			HL60	0.878067	0.878292	1.29668	2.91244	2.66066	3.44677
			MOLM13	1.0364	0.989688	0.974935	0.638478	0.687753	0.632254			MOLM13	1.2399	1.08507	0.743284	5.63367	7.77854	6.30677			MOLM13	1.01634	1.02909	0.956109	1.67786	1.79811	1.7049
	Figure 5D
	AML cells
	Mature miR-142			CON			3.6.2				pre-miR-142		CON			3.6.2
			MV4-11	0.963603	1.0404	0.995993	0.568775	0.667315	0.696586			MV4-11	0.833717	0.930945	1.23534	0.728158	0.915655	1.19738
			HL-60	0.972832	0.95594	1.0753	0.391072	0.389311	0.4674			HL-60	0.915411	0.929816	1.15477	0.698437	0.789442	0.916877
			MOLM-13	0.98325	1.00228	1.01472	0.902465	0.922387	0.854618			MOLM-13	0.900075	0.963705	1.13622	0.711829	0.809209	0.9203
			AML-1	0.878749	1.06265	1.0586	0.706684	0.727887	0.774471			AML-1	1.03257	0.998502	0.968929	0.910553	0.911442	0.941626
			AML-2	0.8113	1.02511	1.16359	0.728638	0.835105	1.10752			AML-2	1.00029	0.878542	1.12117	0.864383	0.900826	1.13617
	Figure 5E
	AML cells
	Mature miR-155			CON			3.6.2				pre-miR-155		CON			3.6.2
			MV4-11	0.880234	0.962782	1.15698	0.882866	0.962405	0.96118			MV4-11	0.803204	0.986643	1.21015	0.918774	0.933334	1.03497
			HL-60	0.893778	1.06856	1.04706	0.472824	0.573127	0.559945			HL-60	0.896145	0.928844	1.17501	0.95946	0.981951	1.00373
			MOLM-13	1.08915	0.953922	0.962496	0.853897	1.05262	1.05997			MOLM-13	0.858576	0.979017	1.16241	0.780386	0.74539	1.04669
			AML-1	0.889334	1.01192	1.09874	0.926741	0.919281	0.876243			AML-1	1.22216	0.44583	1.33201	1.5096	2.43831	1.93116
			AML-2	0.874137	0.980968	1.14489	0.95714	0.959952	1.06746			AML-2	0.703638	0.871758	1.4246	0.894348	0.985816	1.01443

## Sheet: Figure 6
	Figure 6B			3.6.2
	Gelatin degradation		DMSO	CON	miR-126
			31	0	25
			28	1	22
			34	3	23
	Figure 6C			3.6.2
	Sprouting		DMSO	CON	miR-126
			57	24	68
			66	30	72
			60	27	64

## Sheet: Figure 7
	Figure 7A
	HUVEC Ecs			SCR	miRisten
	miRisten treatment for 24hrs			1.1681	0.5514
				1.01562	0.4954
				0.95864	0.46728
	Figure 7C
	Dose Response
	Proliferation			MV411			THP1			KG1a			MOLM13			HL60			U937
			Vehicle	1.0122	1.09114	0.896663	1.10923	1.08702	0.803747	0.998721	1.01112	0.99016	1.14656	0.9388	0.914642	1.06314	0.872053	1.0648	0.988136	1.01442	0.99745
			3.125 μM	1.03881	0.893941	0.750882	1.12796	0.898462	0.989187	0.561673	0.646248	0.776581	1.29392	0.966179	0.967387	1.14134	0.925512	1.18268	0.952099	1.11964	0.904531
			6.25 μM	0.774473	0.784152	0.622946	1.10455	0.913033	0.994044	0.669865	0.552669	0.672669	1.19206	0.987116	0.948463	1.03525	0.948755	1.06846	0.92449	1.10767	0.896437
			12.5 μM	0.709447	0.600867	0.562758	1.05389	0.956228	0.879207	0.608758	0.531562	0.695843	1.32895	0.897732	0.873977	1.0487	0.908744	1.04438	1.06265	1.1457	1.16699
			25 μM	0.185906	0.133884	0.147495	0.801665	0.7864	0.73141	0.670603	0.60551	0.706617	0.565964	0.46732	0.301033	0.305091	0.27969	0.287327	0.751959	0.612581	0.822923
			50 μM	0.133884	0.076419	0.142656	0.799584	0.715624	0.62698	0.675326	0.522116	0.637392	0.533754	0.487854	0.433901	0.37731	0.358716	0.364361	0.476087	0.456017	0.458346
			100 μM	0.195282	0.170178	0.163827	0.762114	0.708512	0.627674	0.492448	0.5323	0.48433	0.471749	0.435915	0.474165	0.647593	0.603929	0.589153	0.527203	0.467438	0.61746
	Apoptosis			MV411		THP1		KG1a		MOLM13		HL60		U937
			Vehicle	7.4	7.5	21.6	20.7	9.1	9.5	17.7	16.9	12.6	13.1	22	20.6
			3.125	7.5	8	20	20.6	9.9	9.7	17.1	17.6	12.6	13.1	24.2	24.4
			6.25	8.1	8.1	20.5	20.1	10.9	11.4	17.3	17.5	13.5	14.6	25.8	26.7
			12.5	16.6	15.7	26.9	26.6	24	25.1	24.5	23.6	16	15.3	37.6	36.9
			25	75.2	75.9	63.5	63.5	81.8	79.9	49.8	48.3	77.6	77.8	87.1	87.5
			50	80.6	81.3	64.4	63.7	83.6	83.2	68.9	65.9	67.9	70	85	85.5
			100	95	96	64.4	63.6	92.3	91.3	89.7	87.8	71.4	70.3	87.7	88.7
	Figure 7D			Vehicle															25uM
	Proliferation		AML	1.1299	0.99289	0.877206	0.998314	0.913383	1.0883	0.943105	1.0358	1.0211	0.929456	0.981015	1.08953	1.00852	0.997501	0.993985	0.566692	0.549736	0.648078	0.501399	0.500799	0.54996	0.555065	0.637586	0.538561	0.509168	0.496944	0.57745	0.735106	0.704181	0.768757
			MNC	0.959495	0.943714	1.09679	0.957689	1.01821	1.0241	1.01332	1.2435	0.743183	1.04219	1.07509	0.882718				0.948448	0.818517	0.758022	0.761986	0.801677	0.846083	0.854471	0.834496	0.684211	0.969964	1.14732	1.05078
	Apoptosis			Vehicle						25uM
			AML	1.02748	1.00846	0.964059	1.00222	0.997783		1.5	1.48097	1.44926	1.33481	1.2949
			MNC		0.999412	1.01351	1.00509	1.00339			1.01704	1.01528	1.01695	1.01017
	Figure 7E
		MV4-11	CON	25	50		Primary AML	CON	25	50		CD34 MNC	CON	25	50
			101	56	21			35	25	12			265	265	232
			112	51	26			32	23	15			220	280	185
			106	53	23			33	24	13			242	272	208

## Sheet: Figure 9
	Figure 9B			Control										Treated
			Day 0	19	19.5	17	16	21.1	19.4	20.1	18.3	17.9		18.7	18.8	19.2	19.1	16.2	19.4	17.8	18	18.3
			Day 4	18.6	19.3	17.4	16.3	22.1	19.4	20	18.6	17.9		18.6	20.3	19.1	19.4	16.6	19.5	18.2	18.4	18.2
			Day 9	19.5	20.5	20.7	17	22.5	20.4	21	20.1	18.4		19.6	20.3	19.4	20.3	17	19.6	18.9	19	18.6
			Day 15	19.6	20.4	21.3	15.6	23.1	20.4	20.8	18.8	18.4		19.2	19.1	17.3	19.3	17.8	20.7	19.7	18.8	21
	Figure 9C	Primary Transplant
		Engraftment		Control	Treated				Survival	Days	Control	Treated		1 = deceased
		mCD45.2%		93.4	82					29	1
				92.8	90.5					29	1
				94	91.4					28	1
				93.9	74					28	1
				94	84.5					30	1
				90.6	91.3					30	1
				90.5	87					30	1
				92.3	90					31	1
				91.6	85.3					31		1
										31		1
										33		1
										34		1
										34		1
										34		1
										35		1
										35		1
	Figure 9D	Secondary Transplant
		Engraftment							Survival	Days	Control	Treated		1 = deceased
		mCD45.2%		Control	Treated					24	1
				53.9	59.4					26	1
				74	64.6					26	1
				75.4	69.3					26	1
				63.2	69.3					26	1
				63.4	65.5					26	1
				86.1	54.4					27	1
				80.1	57.1					28	1
				80.4	67.6					28	1
				80.6	71					33		1
										33		1
										33		1
										35		1
										35		1
										36		1
										36		1
										38		1
										38		1
